# Supplementary material for: ERK and Akt exhibit distinct signaling responses following stimulation by pro-angiogenic factors
Source: Cell Commun Signal. 2020 Jul 17;18:114. doi: 10.1186/s12964-020-00595-w (PMC7368799; doi:10.1186/s12964-020-00595-w)
Supplement: Supplementary file 2 — Additional file 1: Table S1. List of model reactions. Table S2. List of species with non-zero initial concentrations. Table S3. List of model parameters. Table S4. The total sensitivity index Sti values. Table S5. Fitted initial concentrations and parameters with adjusted bounds. [file 12964_2020_595_MOESM2_ESM.xlsx]

## Sheet: Table S1
Table S1. List of model reactions.
	Reactions	Forward	Reverse
R1	F + H <-> F:H	kf0	kr0
R2	F + R <-> F:R	kf1a	kr1a
R3	R + F:H <-> F:H:R	kf5a	kr5a
R4	F:H:R + F:H:R <-> F:H:R:R:H:F	kfdim	krdim
R5	F:H:R:R:H:F -> F:H:R:R:H:F_p	kfph
R6	F:H:R:R:H:F_p <-> F:H:R:R:H:F_p_i	kfint1	krint1
R7	F:H:R:R:H:F_i -> F:H:R:R:H:F_d	kdegb_f
R8	FRS2 + F:H:R:R:H:F_p <-> FRS2:F:H:R:R:H:F_p	kf15	kr15
R9	FRS2:F:H:R:R:H:F_p -> FRS2p + F:H:R:R:H:F_p	kf19
R10	FRS2p -> FRS2	kfdp1
R11	F :H <-> F:H_i	kintb_f	krecb_f
R12	F: R <-> F:R_i	kintb_f	krecb_f
R13	F:H:R <-> F:H:R_i	kintb_f	krecb_f
R14	F:H:R:R:H:F <-> F:H:R:R:H:F_i	kintb_f	krecb_f
R15	H <-> H_i	kintf_f	krecf_f
R16	R <-> R_i	kintf_f	krecf_f
R17	FRS2:F:H:R:R:H:F_p <-> FRS2:F:H:R:R:H:F_p_i	kintb_f	krecb_f
R18	F:H_i -> F:H_d	kdegb_f
R19	F: R _i -> F:R_d	kdegb_f
R20	F:H:R_i -> F:H:R_d	kdegb_f
R21	F:H:R:R:H:F_p_i -> F:H:R:R:H:F_p_d	kdegb_f
R22	H_i -> H_d	kdegf_f
R23	R_i -> R_d	kdegf_f
R24	FRS2:F:H:R:R:H:F_p_i -> FRS2:F:H:R:R:H:F_p_d	kdegb_f
R25	FRS2p + MEK <-> FRS2p:MEK	kf35	kr35
R26	FRS2p:MEK -> FRS2p+pMEK	kf36
R27	FRS2p + pMEK <-> FRS2p:pMEK	kf35	kr35
R28	FRS2p:pMEK -> FRS2p + MEKpp	kf37
R29	V+R2 <-> R2_p	k_pR2	kd_pR2
R30	Raf + [Ras-GTP] <-> [Raf:Ras-GTP]	k_aRafRasGTP	kd_aRafRasGTP
R31	[Raf:Ras-GTP] <-> Raf_a + [Ras_a-GTP]	kd_RafRasGTP	kd_rRafRasGTP
R32	Raf_a + Pase1 <-> [Raf_a:Pase1]	k_dpRaf	kd_dpRaf
R33	[Raf_a:Pase1] -> Raf + Pase1	ked
R34	MEK + Raf_a <-> [MEK:Raf_a]	k_aMEKRaf	kd_aMEKRaf
R35	[MEK:Raf_a] -> MEK_p + Raf_a	ked_MEKRaf
R36	MEK_p + Raf_a <-> [MEK_p:Raf_a]	k_aMEKRaf	kd_aMEKRaf
R37	[MEK_p:Raf_a] -> MEK_p_p + Raf_a	ked_MEKRaf2
R38	ppMEK + Pase2 <-> ppMEK:Pase2	k_dpMEK_pp	kd_dpMEK_pp
R39	ppMEK:Pase2 -> pMEK+Pase2	ked2
R40	pMEK +Pase2 <-> pMEK:Pase2	k_dpMEK_p	kd_dpMEK_p
R41	pMEK:Pase2 -> MEK +Pase2	ked2
R42	ERK + ppMEK <-> ERK:ppMEK	k_aERKMEK	kd_aERKMEK
R43	ERK:ppMEK -> pERK + ppMEK	ked_ERKMEKpp
R44	pERK + ppMEK <-> pERK:ppMEK	k_aERKMEK	kd_aERKMEK
R45	pERK:ppMEK -> ppERK+ppMEK	ked_ERKpMEKpp
R46	ppERK+Pase3 <-> ppERK:Pase3	k_dpERKpp	kd_dpERKpp
R47	ppERK:Pase3 -> pERK + Pase3	ked3
R48	pERK + Pase3 <-> pERK:Pase3	k_dpERKp	kd_dpERKp
R49	pERK:Pase3 -> ERK + Pase3	ked3
R50	ERKpp + FRS2 <-> ERKpp:FRS2	kf43	kr43
R51	ERKpp:FRS2 -> ERKpp + FRS2u	kf44
R52	ERKpp + FRS2p <-> ERKpp:FRS2p	kf43	kr43
R53	ERKpp:FRS2p -> ERKpp + FRS2u	kf44
R54	ERKpp <-> ERKppN	kf47	kr47
R55	R2 <-> iR2	k_intf	k_recf
R56	R2_p <-> iR2_p	k_intb	k_recb
R57	R2_p + [Ras-GDP] <-> [R2_p:Ras-GDP]	k_aRasGDP	kd_aRasGDP
R58	iR2 -> dR2	k_degf
R59	iR2_p -> dR2_p	k_degb
R60	[R2_p:Ras-GDP] <-> [iR2_p:Ras-GDP]	k_intb	k_recb
R61	[R2_p:Ras-GDP] <-> R2_p + [Ras-GTP]	kd_RasGDP	kd_rRasGDP
R62	R2_p + [aRas-GTP] <-> [R2_p:Ras-GTP]	k_aRasGTP	kd_aRasGTP
R63	[R2_p:Ras-GTP] <-> R2_p + [Ras-GDP]	kd_RasGTP	kd_rRasGTP
R64	[R2_p:Ras-GTP] -> V + R2 + [Ras-GDP]	kd_v
R65	[R2_p:Ras-GDP] -> V + R2 + [Ras-GDP]	kd_v
R66	[R2_p:Ras-GTP] <-> [iR2_p:Ras-GTP]	k_intb	k_recb
R67	[iR2_p:Ras-GTP] -> [dR2_p:Ras-GTP]	k_degb
R68	[iR2_p:Ras-GDP] -> [dR2_p:Ras-GDP]	k_degb
R69	R2_p+PTP1B <-> [R2_p:PTP1B]	k_ptp	kd_ptp
R70	[R2_p:PTP1B] -> R2+PTP1B	ke_ptp
R71	pR2+PI3K<->pR2:pPI3K	k_1PI3K	kd_1PI3K
R72	pR2:pPI3K+PIP2<->pR2:pPI3K:PIP2	k_aPIP2	kd_aPIP2
R73	pR2:pPI3K:PIP2->pR2:pPI3K+PIP3	k_fPIP3
R74	PIP3+PTEN<->PIP3:PTEN	k_aPTEN	kd_aPTEN
R75	PIP3:PTEN->PIP2+PTEN	k_fPIP2
R76	PIP3+Akt<->PIP3:Akt	k_aAkt	kd_aAkt
R77	PIP3:Akt+PDK1<->PIP3:Akt:PDK1	k_aPDK1	kd_aPDK1
R78	PIP3:Akt:PDK1->pAkt+PIP3:PDK1	k_fAkt_p
R79	[PIP3:PDK1] -> PIP3 + PDK1	k_fPIP3PDK1
R80	PIP3 + pAkt <-> [PIP3:pAkt]	k_aAkt	kd_aAkt
R81	[PIP3:pAkt] + PDK1 <-> [PIP3:pAkt:PDK1]	k_aPDK1	kd_aPDK1
R82	[PIP3:pAkt:PDK1] -> ppAkt + [PIP3:PDK1]	k_fAkt_p
R83	ppAkt + PP2A <-> [ppAkt:PP2A]	k_aPP2A	kd_aPP2A
R84	[ppAkt:PP2A] -> pAkt + PP2A	k_fAkt_pPP2A
R85	pAkt + PP2A <-> [pAkt:PP2A]	k_aPP2A	kd_aPP2A
R86	[pAkt:PP2A] -> Akt + PP2A	k_fAkt_pPP2A
R87	ppAkt + PP2Aoff <-> [ppAkt:PP2Aoff]	k_aPP2Aoff	kd_aPP2Aoff
R88	[ppAkt:PP2Aoff] -> ppAkt + PP2A	k_fPP2A
R89	[pR2:pPI3K] <-> [ipR2:pPI3K]	k_intb	k_recb
R90	[pR2:pPI3K:PIP2] <-> [ipR2:pPI3K:PIP2]	k_intb	k_recb
R91	[iR2_p:PI3K_p] -> [dR2_p:PI3K_p]	k_degb
R92	[iR2_p:PI3K_p:PIP2] -> [dR2_p:PI3K_p:PIP2]	k_degb
R93	[R2_p:PI3K_p] -> V + R2+ PI3K	kd_v
R94	[R2_p:PI3K_p:PIP2] -> V + R2 + PI3K + PIP2	kd_v
R95	pFRS2+PI3K<->pFRS2:pPI3K	k_pFRS2PI3K	kd_pFRS2PI3K
R96	pFRS2:pPI3K+PIP2<->pFRS2:pPI3K:PIP2	k_pFRS2PIP2	kd_pFRS2PIP2
R97	pFRS2:pPI3K:PIP2->pFRS2:pPI3K+PIP3	k_pFRS2fPIP3

## Sheet: Table S2
Table S2. List of species with non-zero initial concentrations.
	Name	Initial Amount	Initial Amount Units	Initial Amount (nM)	Reference
s1	R	20000	molecules/cell	33.2226	(Song & Finley, 2018)
s3	H	100000	molecules/cell	166.113	(Song & Finley, 2018)
s4	FRS2	10000	molecules/cell	16.6113	(Song & Finley, 2018)
s5	MEK	2.20005e+06	molecules/cell	3654.56	(Song & Finley, 2018)
s6	ERK	2.1e+06	molecules/cell	3488.37	(Song & Finley, 2018)
s27	Ptase2	222538	molecules/cell	369.664	(Song & Finley, 2018)
s28	Ptase3	1.00001e+06	molecules/cell	1661.14	(Song & Finley, 2018)
s33	R2	1000	molecules/cell	1.66113	(Song & Finley, 2018)
s37	Ras-GDP	11400000	molecules/cell	18936.9	(Song & Finley, 2018)
s46	PTP1B	465997	molecules/cell	774.081	(Song & Finley, 2018)
s51	Raf	40000	molecules/cell	66.4452	(Song & Finley, 2018)
s55	Ptase1	40000	molecules/cell	66.4452	(Song & Finley, 2018)
s73	PI3K	100000	molecules/cell	166.113	(Tan et al., 2013)
s76	PIP2	700000	molecules/cell	1162.79	(Tan et al., 2013)
s78	PTEN	350000	molecules/cell	581.395	(Tan et al., 2013)
s80	Akt	900000	molecules/cell	1495.02	(Tan et al., 2013)
s82	PDK1	950000	molecules/cell	1578.07	(Tan et al., 2013)
s89	PP2A	4000	molecules/cell	6.64452	(Tan et al., 2013)
s92	PP2Aoff	64000	molecules/cell	106.312	(Tan et al., 2013)

## Sheet: Table S3
Table S3. List of model parameters.
	Parameters	Name of reaction parameter is associated with (From Table S1)	Description of parameter	Values	Units	Values (conversion)	Units (conversion)	Reference
1	kf0	R1	FGF and HSGAG association rate	2.67e-08	1/(molecules/cell)/s	1.60734e-05	1/nM/s	(Song & Finley, 2018)
2	kr0	R1	F:H dissociation rate	0.00194	1/s	0.00194	1/s	(Song & Finley, 2018)
3	kf1a	R2	FGF and FGFR association rate	7.89e-10	1/(molecules/cell)/s	4.74978e-07	1/nM/s	(Song & Finley, 2018)
4	kr1a	R2	F:R dissociation rate	9.17e-05	1/s	9.17e-05	1/s	(Song & Finley, 2018)
5	kf5a	R3	FGFR and F:H association rate	8.62e-09	1/(molecules/cell)/s	5.18924e-06	1/nM/s	(Song & Finley, 2018)
6	kr5a	R3	F:H:R dissociation rate	2.6e-07	1/s	2.6e-07	1/s	(Song & Finley, 2018)
7	kfdim	R4	F:H:R and F:H:R association rate	0.0848	1/(molecules/cell)/s	51.0496	1/nM/s	(Song & Finley, 2018)
8	krdim	R4	F:H:R:R:H:F dissociation rate	9.94	1/s	9.94	1/s	(Song & Finley, 2018)
9	kfph	R5	F:H:R:R:H:F phosphorylation rate	3.3	1/s	3.3	1/s	(Song & Finley, 2018)
10	kfint1	R6	F:H:R:R:H:F_p internalization rate	0.000138	1/s	0.000138	1/s	(Song & Finley, 2018)
11	krint1	R6	F:H:R:R:H:F_p_i recycling rate	4.7e-07	1/s	4.7e-07	1/s	(Song & Finley, 2018)
12	kf15	R8	FRS2 and F:H:R:R:H:F_p association rate	0.000241	1/(molecules/cell)/s	0.145082	1/nM/s	(Song & Finley, 2018)
13	kr15	R8	FRS2:F:H:R:R:H:F_p dissociation rate	0.00421	1/s	0.00421	1/s	(Song & Finley, 2018)
14	kf19	R9	FRS2 phosphorylation rate	0.472	1/s	0.472	1/s	(Song & Finley, 2018)
15	kf35	R25, R27	FRS2p and MEK/pMEK association rate	0.00192247	1/(molecules/cell)/s	1.15733	1/nM/s	(Song & Finley, 2018)
16	kr35	R25, R27	FRS2p:MEK/FRS2p:pMEK dissociation rate	2.34	1/s	2.34	1/s	(Song & Finley, 2018)
17	kf36	R26	MEK phosphorylation rate via pFRS2	3.03999	1/s	3.03999	1/s	(Song & Finley, 2018)
18	kf37	R28	pMEK phosphorylation rate via pFRS2	0.208866	1/s	0.208866	1/s	(Song & Finley, 2018)
19	k_aERKMEK	R42, R44	ERK/pERK and ppMEK association rate	1.82999e-06	1/(molecules/cell)/s	0.00110166	1/nM/s	(Song & Finley, 2018)
20	kd_aERKMEK	R42, R44	ERK:ppMEK/pERK:ppMEK dissociation rate	0.00334686	1/s	0.00334686	1/s	(Song & Finley, 2018)
21	ked_ERKMEKpp	R43	ERK phosphorylation rate	159.976	1/s	159.976	1/s	(Song & Finley, 2018)
22	ked_ERKpMEKpp	R45	pERK phosphorylation rate	0.570051	1/s	0.570051	1/s	(Song & Finley, 2018)
23	kfdp1	R10	FRS2p dephosphorylation rate	4.71	1/s	4.71	1/s	(Song & Finley, 2018)
24	ked2	R39, R41	ppMEK/pMEK dephosphorylation rate	0.0058	1/s	0.0058	1/s	(Song & Finley, 2018)
25	ked3	R47, R49	ppERK/pERK dephosphorylation rate	1.70544	1/s	1.70544	1/s	(Song & Finley, 2018)
26	kf43	R50, R52	ERKpp and FRS2/pFRS2 association rate	0.00106	1/(molecules/cell)/s	0.63812	1/nM/s	(Song & Finley, 2018)
27	kr43	R50, R52	ERKpp:FRS2/ERKpp:FRS2p dissociation rate	0.000334	1/s	0.000334	1/s	(Song & Finley, 2018)
28	kf44	R51	FRS2/pFRS2 ubiquitination rate	2.14001e-05	1/s	2.14001e-05	1/s	(Song & Finley, 2018)
29	kf47	R54	ppERK nuclear localization rate	0.336	1/s	0.336	1/s	(Song & Finley, 2018)
30	kr47	R54	ppERK reverse nuclear localization rate	0.147	1/s	0.147	1/s	(Song & Finley, 2018)
31	k_pR2	R29	VEGFR2 phosphorylation rate	2.58e-09	1/(molecules/cell)/s	1.55316e-06	1/nM/s	(Song & Finley, 2018)
32	kd_pR2	R29	VEGFR2 reverse phosphorylation rate	0.001	1/s	0.001	1/s	(Song & Finley, 2018)
33	k_aRafRasGTP	R30	Raf and [Ras-GTP] association rate	1.66e-06	1/(molecules/cell)/s	0.00099932	1/nM/s	(Song & Finley, 2018)
34	kd_aRafRasGTP	R30	[Raf:Ras-GTP] dissociation rate	0.0053	1/s	0.0053	1/s	(Song & Finley, 2018)
35	kd_RafRasGTP	R31	Raf activation rate	1	1/s	1	1/s	(Song & Finley, 2018)
36	kd_rRafRasGTP	R31	Raf reverse activation rate	1.16e-06	1/(molecules/cell)/s	0.00069832	1/nM/s	(Song & Finley, 2018)
37	k_dpRaf	R32	Raf_a and Ptase1 association rate	0.000119	1/s	0.000119	1/s	(Song & Finley, 2018)
38	kd_dpRaf	R32	[Raf_a:Pase1] dissociation rate	0.2	1/s	0.2	1/s	(Song & Finley, 2018)
39	ked	R33	aRaf deactivation rate	1	/s	1	1/s	(Song & Finley, 2018)
40	k_aMEKRaf	R34	MEK and Raf_a association rate	1.6919e-05	1/(molecules/cell)/s	0.0101852	1/nM/s	(Song & Finley, 2018)
41	kd_aMEKRaf	R34	[MEK:Raf_a] dissociation rate	0.182951	/s	0.182951	1/s	(Song & Finley, 2018)
42	ked_MEKRaf	R35	MEK phosphorylation rate via aRaf	34.9808	/s	34.9808	1/s	(Song & Finley, 2018)
43	ked_MEKRaf2	R37	pMEK phosphorylation rate via aRaf	0.290001	/s	0.290001	1/s	(Song & Finley, 2018)
44	k_dpMEK_pp	R38	ppMEK and Ptase2 association rate	0.000236983	1/(molecules/cell)/s	0.142664	1/nM/s	(Song & Finley, 2018)
45	kd_dpMEK_pp	R38	ppMEK:Ptase2 dissociation rate	0.382713	/s	0.382713	1/s	(Song & Finley, 2018)
46	k_dpERKpp	R46	ppERK and Ptase3 association rate	1.36988e-05	1/(molecules/cell)/s	0.00824667	1/nM/s	(Song & Finley, 2018)
47	kd_dpERKpp	R46	ppERK:Ptase3 dissociation rate	5.76497	/s	5.76497	1/s	(Song & Finley, 2018)
48	k_intf	R55	Free VEGFR2 internalization rate	0.0204052	/s	0.0204052	1/s	(Song & Finley, 2018)
49	k_recf	R55	Free VEGFR2 recycling rate	0.536518	/s	0.536518	1/s	(Song & Finley, 2018)
50	k_intb	R56, R60, R66	Bound VEGFR2 internalization rate	0.00312034	1/s	0.00312034	1/s	(Song & Finley, 2018)
51	k_recb	R56, R60, R66	Bound VEGFR2 recycling rate	0.0338397	1/s	0.0338397	1/s	(Song & Finley, 2018)
52	k_aRasGDP	R57	R2_p and [Ras-GDP] association rate	2.49e-05	1/(molecules/cell)/s	0.0149898	1/nM/s	(Song & Finley, 2018)
53	kd_aRasGDP	R57	[R2_p:Ras-GDP] dissociation rate	1.3	1/s	1.3	1/s	(Song & Finley, 2018)
54	k_degf	R58	Free VEGFR2 degradation rate	0.663654	1/s	0.663654	1/s	(Song & Finley, 2018)
55	k_degb	R59, R67, R68	Bound VEGFR2 degradation rate	0.0124817	1/s	0.0124817	1/s	(Song & Finley, 2018)
56	kd_RasGDP	R61	Ras-GTP activation rate	0.5	1/s	0.5	1/s	(Song & Finley, 2018)
57	kd_rRasGDP	R61	Ras-GTP deactivation rate	1.66e-07	1/(molecules/cell)/s	9.9932e-05	1/nM/s	(Song & Finley, 2018)
58	k_aRasGTP	R62	R2_p and [aRas-GTP] association rate	3.49e-06	1/(molecules/cell)/s	0.00210098	1/nM/s	(Song & Finley, 2018)
59	kd_aRasGTP	R62	[R2_p:Ras-GTP] dissociation rate	0.4	1/s	0.4	1/s	(Song & Finley, 2018)
60	kd_RasGTP	R63	Ras deactivation rate	0.023	1/s	0.023	1/s	(Song & Finley, 2018)
61	kd_rRasGTP	R63	Ras reverse deactivation rate	3.65e-07	1/(molecules/cell)/s	0.00021973	1/nM/s	(Song & Finley, 2018)
62	kd_v	R64, R65	VEGF dissociation rate	0.001	1/s	0.001	1/s	(Song & Finley, 2018)
63	k_ptp	R69	R2_p and PTP1B association rate	9.99823e-08	1/(molecules/cell)/s	6.01894e-05	1/nM/s	(Song & Finley, 2018)
64	kd_ptp	R69	[R2_p:PTP1B] dissociation rate	3.9	1/s	3.9	1/s	(Song & Finley, 2018)
65	ke_ptp	R70	VEGFR2 dephosphorylation rate	3.39	1/s	3.39	1/s	(Song & Finley, 2018)
66	k_dpMEK_p	R40	pMEK and Ptase2 association rate	4.15e-06	1/(molecules/cell)/s	0.0024983	1/nM/s	(Song & Finley, 2018)
67	kd_dpMEK_p	R41	pMEK:Ptase2 dissociation rate	0.05	1/s	0.05	1/s	(Song & Finley, 2018)
68	k_dpERKp	R48	pERK and Ptase3 association rate	8.3008e-07	1/(molecules/cell)/s	0.000499708	1/nM/s	(Song & Finley, 2018)
69	kd_dpERKp	R48	pERK:Ptase3 dissociation rate	4.99989	1/s	4.99989	1/s	(Song & Finley, 2018)
70	kintb_f	R11, R12, R13, R14, R17	Bound FGFR internalization rate	0.0013	1/s	0.0013	1/s	(Song & Finley, 2018)
71	krecb_f	R11, R12, R13, R14, R17	Bound FGFR recycling rate	8.33333e-05	1/s	8.33333e-05	1/s	(Song & Finley, 2018)
72	kdegb_f	R7, R18, R19, R20, R21, R24	Bound FGFR degradation rate	0.000333	1/s	0.000333	1/s	(Song & Finley, 2018)
73	kdegf_f	R22, R23	Free FGFR degradation rate	9.33e-05	1/s	9.33e-05	1/s	(Song & Finley, 2018)
74	kintf_f	R15, R16	Free FGFR internalization rate	8.33333e-05	1/s	8.33333e-05	1/s	(Song & Finley, 2018)
75	krecf_f	R15, R16	Free FGFR recycling rate	8.33333e-05	1/s	8.33333e-05	1/s	(Song & Finley, 2018)
76	k_1PI3K	R71	pR2 and PI3K association rate	1.5e-05	cell/molecules/s	0.00903	1/nM/s	(Tan et al., 2013)
77	kd_1PI3K	R71	pR2:pPI3K dissociation rate	0.2	/s	0.2	1/s	(Tan et al., 2013)
78	k_aPIP2	R72	pR2:pPI3K and PIP2 association rate	5e-06	cell/molecules/s	0.00301	1/nM/s	(Tan et al., 2013)
79	kd_aPIP2	R72	pR2:pPI3K:PIP2 dissociation rate	0.1	/s	0.1	1/s	(Tan et al., 2013)
80	k_fPIP3	R73	PIP3 activation rate via pR2:pPI3K:PIP2	0.2	/s	0.2	1/s	(Tan et al., 2013)
81	k_aPTEN	R74	PIP3 and PTEN association rate	5e-06	cell/molecules/s	0.00301	1/nM/s	(Tan et al., 2013)
82	kd_aPTEN	R74	PIP3:PTEN dissociation rate	0.1	/s	0.1	1/s	(Tan et al., 2013)
83	k_fPIP2	R75	PIP3 dephosphorylation rate	0.1	/s	0.1	1/s	(Tan et al., 2013)
84	k_aAkt	R76, R80	PIP3+Akt/pAkt association rate	0.00026	cell/molecules/s	0.15652	1/nM/s	(Tan et al., 2013)
85	kd_aAkt	R76, R80	PIP3:Akt/PIP3:pAkt dissociation rate	0.1	/s	0.1	1/s	(Tan et al., 2013)
86	k_aPDK1	R77, R81	PIP3:Akt/PIP3:pAkt and PDK1 association rate	6.7e-05	cell/molecules/s	0.040334	1/nM/s	(Tan et al., 2013)
87	kd_aPDK1	R77, R81	PIP3:Akt:PDK1/PIP3:pAkt:PDK1 dissociation rate	0.1	/s	0.1	1/s	(Tan et al., 2013)
88	k_fAkt_p	R78, R82	Akt/pAkt phosphorylation rate	1	/s	1	1/s	(Tan et al., 2013)
89	k_fPIP3PDK1	R79	PIP3:PDK1 dissociation rate	0.2	/s	0.2	1/s	(Tan et al., 2013)
90	k_aPP2A	R83, R85	pAkt/ppAkt and PP2A association rate	1.7e-06	cell/molecules/s	0.0010234	1/nM/s	(Tan et al., 2013)
91	kd_aPP2A	R83, R85	pAkt:PP2A/ppAkt:PP2A dissociation rate	0.1	/s	0.1	1/s	(Tan et al., 2013)
92	k_fAkt_pPP2A	R84, R86	pAkt/ppAkt dephosphorylation rate	1.5	/s	1.5	1/s	(Tan et al., 2013)
93	k_aPP2Aoff	R87	ppAkt and PP2Aoff association rate	8.3e-09	cell/molecules/s	4.9966e-06	1/nM/s	(Tan et al., 2013)
94	kd_aPP2Aoff	R87	ppAkt:PP2Aoff dissociation rate	0.5	/s	0.5	1/s	(Tan et al., 2013)
95	k_fPP2A	R88	PP2A activation rate	0.1	/s	0.1	1/s	(Tan et al., 2013)
96	k_pFRS2PI3K	R95	pFRS2 and PI3K association rate	1.5e-05	cell/molecules/s	0.00903	1/nM/s	(Tan et al., 2013)
97	k_pFRS2PIP2	R96	pFRS2:pPI3K and PIP2 association rate	5e-06	cell/molecules/s	0.00301	1/nM/s	(Tan et al., 2013)
98	k_pFRS2fPIP3	R97	PIP3 activation rate via pFRS2:pPI3K:PIP2	0.2	/s	0.2	1/s	(Tan et al., 2013)
99	kd_pFRS2PI3K	R95	pFRS2:pPI3K dissociation rate	0.2	/s	0.2	1/s	(Tan et al., 2013)
100	kd_pFRS2PIP2	R96	pFRS2:pPI3K:PIP2 dissociation rate	0.1	/s	0.1	1/s	(Tan et al., 2013)

## Sheet: Table S4
Table S4. The total sensitivity index Sti values
	Sti
[PIP2]	0.96
[PI3K]	0.94
[PP2A]	0.81
[Akt]	0.81
k_pFRS2PI3K	0.9
kd_pFRS2PI3K	0.87
k_1PI3K	0.86
k_pFRS2PIP2	0.85
k_pFRS2fPIP3	0.83

## Sheet: Table S5
Table S5. Fitted initial concentrations and parameters with adjusted bounds.
Set	Units	lb	ub	1	2	3	4	5	6	7	8	9	10	11	12	13	14	15	Median ± deviation
Error				20.7147	20.7147	20.7147	20.7249	20.7147	20.7147	20.715	20.7147	20.715	20.7147	20.7147	20.7147	20.7147	20.7249	20.7147
PIP2	molecules/cell	7000	70000000	1.33474e+07	1.33075e+07	1.32991e+07	1.11081e+07	1.33244e+07	1.32457e+07	1.43507e+07	1.32535e+07	1.43606e+07	1.33019e+07	1.33437e+07	1.32437e+07	1.32665e+07	1.11281e+07	1.33964e+07	1.33E+07 ± 9.04E+05
PI3K	molecules/cell	1000	10000000	1537.1	1552.92	1549.09	168458	1541.74	1594.8	1000	1613.28	1000	1558.22	1526.64	1597.06	1579.01	155444	1466.1	1.55E+03 ± 5.65E+04
PP2A	molecules/cell	40	400000	1485.08	1485.38	1485.02	1439.25	1485.25	1486.84	1446.11	1486.83	1446.59	1485.59	1484.68	1486.73	1486.36	1441.57	1481.32	1.49E+03 ± 1.93E+01
Akt	molecules/cell	9000	90000000	1.42417e+06	1.42434e+06	1.42443e+06	1.44717e+06	1.42422e+06	1.42464e+06	1.42116e+06	1.42463e+06	1.42109e+06	1.42443e+06	1.42415e+06	1.42468e+06	1.42457e+06	1.44729e+06	1.42408e+06	1.42E+06 ± 8.29E+03
kd_pFRS2PI3K	1/s	0.002	20	0.0108682	0.0109247	0.118873	19.9998	0.0127444	2.03293	0.0313829	0.404778	0.146886	0.786505	0.0108709	0.206038	2.12501	20	2.72427	2.06E-01 ± 6.86E+00
k_1PI3K	1/(molecules/cell)/s	1.5e-07	0.0015	0.000145878	0.000144369	0.000144731	1.30603e-06	0.000145431	0.000140562	0.000224513	0.00013896	0.000224535	0.000143889	0.000146881	0.00014035	0.000141977	1.41556e-06	0.000152957	1.44E-04 ± 6.14E-05
k_pFRS2PIP2	1/(molecules/cell)/s	5e-08	0.0005	1.68832e-06	1.68507e-06	1.8483e-05	2.05157e-05	1.97934e-06	0.00030847	6.93786e-06	6.06406e-05	3.24811e-05	0.000121587	1.70035e-06	3.12252e-05	0.000325168	2.22383e-05	0.000444425	2.22E-05 ± 1.44E-04
k_pFRS2fPIP3	1/s	0.2	2000	1970.65	1353.95	24.2641	1998.22	140.844	21.5608	51.2595	21.7943	36.4518	22.2439	1984.73	22.6025	21.7768	1999.49	23.3907	3.65E+01 ± 9.03E+02
Set	Units	lb	ub	1	2	3	4	5	6	7	8	9	10	11	12	13	14	15	Median ± deviation
Error				20.7147	20.7147	20.7147	20.7249	20.7147	20.7147	20.715	20.7147	20.715	20.7147	20.7147	20.7147	20.7147	20.7249	20.7147
PIP2	nM	11.6279	116279	22171.8	22105.5	22091.5	18452	22133.5	22002.9	23838.4	22015.9	23854.8	22096.2	22165.6	21999.4	22037.4	18485.2	22253.2	2.21E+04 ± 1.50E+03
PI3K	nM	1.66113	16611.3	2.55332	2.57961	2.57324	279.83	2.56104	2.64917	1.66113	2.67987	1.66113	2.5884	2.53594	2.65292	2.62295	258.213	2.43538	2.58E+00 ± 9.39E+01
PP2A	nM	0.0664452	664.452	2.46691	2.4674	2.4668	2.39077	2.46719	2.46984	2.40218	2.46981	2.40297	2.46777	2.46624	2.46965	2.46904	2.39463	2.46066	2.47E+00 ± 3.21E-02
Akt	nM	14.9502	149502	2365.73	2366.01	2366.16	2403.93	2365.81	2366.51	2360.73	2366.49	2360.61	2366.16	2365.71	2366.58	2366.39	2404.13	2365.58	2.37E+03 ± 1.38E+01
kd_pFRS2PI3K	1/s	0.002	20	0.0108682	0.0109247	0.118873	19.9998	0.0127444	2.03293	0.0313829	0.404778	0.146886	0.786505	0.0108709	0.206038	2.12501	20	2.72427	2.06E-01 ± 6.86E+00
k_1PI3K	1/nM/s	9.03e-05	0.903	0.0878183	0.0869102	0.0871283	0.00078623	0.0875495	0.0846185	0.135157	0.083654	0.13517	0.0866211	0.0884223	0.0844907	0.0854704	0.000852165	0.0920799	8.69E-02 ± 3.70E-02
k_pFRS2PIP2	1/nM/s	3.01e-05	0.301	0.00101637	0.00101441	0.0111267	0.0123505	0.00119156	0.185699	0.00417659	0.0365056	0.0195536	0.0731957	0.00102361	0.0187976	0.195751	0.0133875	0.267544	1.34E-02 ± 8.66E-02
k_pFRS2fPIP3	1/s	0.2	2000	1970.65	1353.95	24.2641	1998.22	140.844	21.5608	51.2595	21.7943	36.4518	22.2439	1984.73	22.6025	21.7768	1999.49	23.3907	3.65E+01 ± 9.03E+02

## Sheet: References
References
Song M, Finley SD. Mechanistic insight into activation of MAPK signaling by pro-angiogenic factors. BMC Syst Biol. 2018;12(1):145.
Tan WH, Popel AS, Mac Gabhann F. Computational Model of Gab1/2-Dependent VEGFR2 Pathway to Akt Activation. PLoS One. 2013;8(6):e67438.
Kanodia J, Chai D, Vollmer J, Kim J, Raue A, Finn G, et al. Deciphering the mechanism behind Fibroblast Growth Factor (FGF) induced biphasic signal-response profiles. Cell Commun Signal. 2014;12:34

## Sheet: Notes
Notes
1. The average number of ligand molecules exposed to each cell is estimated based on certain number of cells cultured in particular volume of cell culture medium according to relevant experiments. Specifically, Kanodia et al. cultured 4x104 cells in 1.24x10-4 liter media to study FGF-induced pERK response (Kanodia et al., 2014), thus we calculated average number of FGF molecules exposed to each c…
2. Conversion for intracellular species concentrations: 1 molecule/cell = 1 molecule/1pL = 1 molecule/10-12L = 1012 molecules/L = 1012/NA M = 1012 * 109/NA nM = 1/602 nM
